# Supplementary material for: Metabolomics in Severe Aortic Stenosis Reveals Intermediates of Nitric Oxide Synthesis as Most Distinctive Markers
Source: Int J Mol Sci. 2021 Mar 30;22(7):3569. doi: 10.3390/ijms22073569 (PMC8037707; doi:10.3390/ijms22073569)
Supplement: Supplementary file 1 [file ijms-22-03569-s001.zip]

Archive with 2 entries (2 files):
- Supplement.pdf
- Supplemental table 5.xlsx
