# Supplementary material for: Metabolomics in Severe Aortic Stenosis Reveals Intermediates of Nitric Oxide Synthesis as Most Distinctive Markers
Source: Int J Mol Sci. 2021 Mar 30;22(7):3569. doi: 10.3390/ijms22073569 (PMC8037707; doi:10.3390/ijms22073569)
Supplement: Supplementary file 1 [file ijms-22-03569-s001.zip › Supplemental table 5.xlsx]

## Sheet: Blad1
HMDB	KEGG	Compound	Enzyme	Enzyme Name	Gene Name	ENSEMBL	log2FoldChange*	Unadjusted P-values*
HMDB00855	C03150	NICOTINAMIDE_RIBOSE	1.10.5.1	ribosyldihydronicotinamide dehydrogenase (quinone)	NQO2	ENSG00000124588	-0.198743	0.425376
HMDB00855	C03150	NICOTINAMIDE_RIBOSE	2.4.2.1	purine-nucleoside phosphorylase	PNP	ENSG00000198805	0.0537749	0.838885
HMDB00855	C03150	NICOTINAMIDE_RIBOSE	2.7.1.22	ribosylnicotinamide kinase	NMRK2	ENSG00000077009	-0.202225	0.597016
HMDB00855	C03150	NICOTINAMIDE_RIBOSE	2.7.1.22	ribosylnicotinamide kinase	NMRK1	ENSG00000106733	-0.523779	0.159273
HMDB00855	C03150	NICOTINAMIDE_RIBOSE	3.1.3.5	5'-nucleotidase	NT5C1B-RDH14	ENSG00000250741	-0.19497	0.700288
HMDB00855	C03150	NICOTINAMIDE_RIBOSE	3.1.3.5	5'-nucleotidase	NT5C3B	ENSG00000141698	-0.234318	0.31707
HMDB00855	C03150	NICOTINAMIDE_RIBOSE	3.1.3.5	5'-nucleotidase	NT5C2	ENSG00000076685	0.303541	0.165912
HMDB00855	C03150	NICOTINAMIDE_RIBOSE	3.1.3.5	5'-nucleotidase	NT5C	ENSG00000125458	-0.170593	0.616097
HMDB00855	C03150	NICOTINAMIDE_RIBOSE	3.1.3.5	5'-nucleotidase	NT5E	ENSG00000135318	-0.124806	0.73805
HMDB00855	C03150	NICOTINAMIDE_RIBOSE	3.1.3.5	5'-nucleotidase	NT5C3A	ENSG00000122643	0.0679908	0.791746
HMDB00855	C03150	NICOTINAMIDE_RIBOSE	3.1.3.5	5'-nucleotidase	ACP3	ENSG00000014257	0.801066	0.0935518
HMDB00855	C03150	NICOTINAMIDE_RIBOSE	3.1.3.5	5'-nucleotidase	NT5M	ENSG00000205309	-0.660074	0.0727784
HMDB00855	C03150	NICOTINAMIDE_RIBOSE	3.1.3.5	5'-nucleotidase	NT5C1A	ENSG00000116981	0.184519	0.662571
HMDB00855	C03150	NICOTINAMIDE_RIBOSE	3.1.3.5	5'-nucleotidase	NT5C1B	ENSG00000185013	-0.842125	0.0919239
HMDB11653	C04518	17-ALPHA20-ALPHA-DIHYDROXYPREGN-4-EN-3-	1.1.1.149	20alpha-hydroxysteroid dehydrogenase	AKR1C1	ENSG00000187134	0.235406	0.579449
HMDB00517	C00062	ARG	1.14.13.39	nitric-oxide synthase (NADPH)	NOS1	ENSG00000089250	0.705411	0.0154521
HMDB00517	C00062	ARG	1.14.13.39	nitric-oxide synthase (NADPH)	NOS2	ENSG00000007171	0.395148	0.420966
HMDB00517	C00062	ARG	1.14.13.39	nitric-oxide synthase (NADPH)	NOS3	ENSG00000164867	-0.803247	0.00120359
HMDB00517	C00062	ARG	2.1.4.1	glycine amidinotransferase	GATM	ENSG00000171766	0.54299	0.152766
HMDB00517	C00062	ARG	3.2.2.19	[protein ADP-ribosylarginine] hydrolase	ADPRH	ENSG00000144843	-0.350994	0.219559
HMDB00517	C00062	ARG	3.5.3.1	arginase	ARG1	ENSG00000118520	0.0591064	0.812399
HMDB00517	C00062	ARG	3.5.3.1	arginase	ARG2	ENSG00000081181	-0.0231715	0.931236
HMDB00517	C00062	ARG	4.1.1.19	arginine decarboxylase	AZIN2	ENSG00000142920	0.766606	0.122548
HMDB00517	C00062	ARG	4.3.2.1	argininosuccinate lyase	ASL	ENSG00000126522	0.665026	0.0921474
HMDB00517	C00062	ARG	6.1.1.19	arginine---tRNA ligase	RARS2	ENSG00000146282	0.0787615	0.771804
HMDB00517	C00062	ARG	6.1.1.19	arginine---tRNA ligase	RARS1	ENSG00000113643	-0.0975749	0.608103
HMDB00517	C00062	ARG	6.3.2.11	carnosine synthase	CARNS1	ENSG00000172508	-0.510216	0.0793007
HMDB01231	C05446	5-BETA-CHOLESTANE-3-ALPHA7-TETRAOL	1.14.15.15	cholestanetriol 26-monooxygenase	CYP27A1	ENSG00000135929	-0.423377	0.321008
HMDB01195	C03684	6-PYRUVOYL-5678-TETRAHYDROPTERIN	1.1.1.21	aldehyde reductase	AKR1B1	ENSG00000085662	0.18658	0.423382
HMDB01195	C03684	6-PYRUVOYL-5678-TETRAHYDROPTERIN	1.1.1.21	aldehyde reductase	AKR1B10	ENSG00000198074	0.886052	0.046101
HMDB01195	C03684	6-PYRUVOYL-5678-TETRAHYDROPTERIN	1.1.1.153	sepiapterin reductase (L-erythro-7,8-dihydrobiopterin forming)	SPR	ENSG00000116096	0.151147	0.630592
HMDB01195	C03684	6-PYRUVOYL-5678-TETRAHYDROPTERIN	1.1.1.184	carbonyl reductase (NADPH)	CBR1	ENSG00000159228	-0.121503	0.646113
HMDB01195	C03684	6-PYRUVOYL-5678-TETRAHYDROPTERIN	1.1.1.184	carbonyl reductase (NADPH)	CBR3	ENSG00000159231	0.4164	0.412229
HMDB01195	C03684	6-PYRUVOYL-5678-TETRAHYDROPTERIN	1.1.1.213	3alpha-hydroxysteroid 3-dehydrogenase (Re-specific)	AKR1C2	ENSG00000151632	-0.00668098	0.987257
HMDB01195	C03684	6-PYRUVOYL-5678-TETRAHYDROPTERIN	1.1.1.213	3alpha-hydroxysteroid 3-dehydrogenase (Re-specific)	AKR1C3	ENSG00000196139	-0.164797	0.63624
HMDB01195	C03684	6-PYRUVOYL-5678-TETRAHYDROPTERIN	4.2.3.12	6-pyruvoyltetrahydropterin synthase	PTS	ENSG00000150787	-0.138493	0.589279
HMDB03416	C00792	CPD-220	1.4.3.3	D-amino-acid oxidase	DAO	ENSG00000110887	NA	NA
HMDB00238	C00835	CPD-374	1.1.1.153	sepiapterin reductase (L-erythro-7,8-dihydrobiopterin forming)	SPR	ENSG00000116096	0.151147	0.630592
HMDB00238	C00835	CPD-374	1.1.1.184	carbonyl reductase (NADPH)	CBR1	ENSG00000159228	-0.121503	0.646113
HMDB00238	C00835	CPD-374	1.1.1.184	carbonyl reductase (NADPH)	CBR3	ENSG00000159231	0.4164	0.412229
HMDB01085	C02165	6Z8E10E14Z-5S12R-512-DIHYDROXYI	1.14.14.94	leukotriene-B4 20-monooxygenase	CYP4F3	ENSG00000186529	0.738775	0.0168555
HMDB01085	C02165	6Z8E10E14Z-5S12R-512-DIHYDROXYI	1.14.14.94	leukotriene-B4 20-monooxygenase	CYP4F2	ENSG00000186115	0.0591064	0.812399
HMDB01085	C02165	6Z8E10E14Z-5S12R-512-DIHYDROXYI	3.3.2.6	leukotriene-A4 hydrolase	LTA4H	ENSG00000111144	0.0570997	0.780962
HMDB04244	C05966	5Z8Z11Z13E-15S-15-HYDROPEROXYICOS	1.11.1.9	glutathione peroxidase	GPX6	ENSG00000198704	-0.402379	0.429672
HMDB04244	C05966	5Z8Z11Z13E-15S-15-HYDROPEROXYICOS	1.11.1.9	glutathione peroxidase	GPX1	ENSG00000233276	-0.0503863	0.891024
HMDB04244	C05966	5Z8Z11Z13E-15S-15-HYDROPEROXYICOS	1.11.1.9	glutathione peroxidase	GPX2	ENSG00000176153	1.05465	0.0349893
HMDB04244	C05966	5Z8Z11Z13E-15S-15-HYDROPEROXYICOS	1.11.1.9	glutathione peroxidase	GPX3	ENSG00000211445	-0.431164	0.0946965
HMDB04244	C05966	5Z8Z11Z13E-15S-15-HYDROPEROXYICOS	1.11.1.9	glutathione peroxidase	GPX5	ENSG00000224586	NA	NA
HMDB04244	C05966	5Z8Z11Z13E-15S-15-HYDROPEROXYICOS	1.11.1.9	glutathione peroxidase	GPX7	ENSG00000116157	-0.376336	0.269614
HMDB04244	C05966	5Z8Z11Z13E-15S-15-HYDROPEROXYICOS	1.11.1.9	glutathione peroxidase	GPX8	ENSG00000164294	0.461876	0.13506
HMDB04244	C05966	5Z8Z11Z13E-15S-15-HYDROPEROXYICOS	1.13.11.33	arachidonate 15-lipoxygenase	ALOX15	ENSG00000161905	0.717377	0.15785
HMDB04244	C05966	5Z8Z11Z13E-15S-15-HYDROPEROXYICOS	1.13.11.33	arachidonate 15-lipoxygenase	ALOX15B	ENSG00000179593	-1.27129	0.012417
HMDB04244	C05966	5Z8Z11Z13E-15S-15-HYDROPEROXYICOS	1.14.14.1	unspecific monooxygenase	CYP3A7-CYP3A51P	ENSG00000282301	0.0669144	0.788194
HMDB04244	C05966	5Z8Z11Z13E-15S-15-HYDROPEROXYICOS	1.14.14.1	unspecific monooxygenase	NA	NA	NA	NA
HMDB04244	C05966	5Z8Z11Z13E-15S-15-HYDROPEROXYICOS	1.14.14.1	unspecific monooxygenase	CYP2D6	ENSG00000100197	NA	NA
HMDB04244	C05966	5Z8Z11Z13E-15S-15-HYDROPEROXYICOS	1.14.14.1	unspecific monooxygenase	CYP4F8	ENSG00000186526	1.61395	0.000142788
HMDB04244	C05966	5Z8Z11Z13E-15S-15-HYDROPEROXYICOS	1.14.14.1	unspecific monooxygenase	CYP1A1	ENSG00000140465	0.0157317	0.94964
HMDB04244	C05966	5Z8Z11Z13E-15S-15-HYDROPEROXYICOS	1.14.14.1	unspecific monooxygenase	CYP1A2	ENSG00000140505	0.53039	0.246588
HMDB04244	C05966	5Z8Z11Z13E-15S-15-HYDROPEROXYICOS	1.14.14.1	unspecific monooxygenase	CYP1B1	ENSG00000138061	0.529369	0.103397
HMDB04244	C05966	5Z8Z11Z13E-15S-15-HYDROPEROXYICOS	1.14.14.1	unspecific monooxygenase	CYP2A7	ENSG00000198077	NA	NA
HMDB04244	C05966	5Z8Z11Z13E-15S-15-HYDROPEROXYICOS	1.14.14.1	unspecific monooxygenase	CYP3A7	ENSG00000160870	0.180237	0.587091
HMDB04244	C05966	5Z8Z11Z13E-15S-15-HYDROPEROXYICOS	1.14.14.1	unspecific monooxygenase	CYP2A13	ENSG00000197838	NA	NA
HMDB04244	C05966	5Z8Z11Z13E-15S-15-HYDROPEROXYICOS	1.14.14.1	unspecific monooxygenase	CYP2C8	ENSG00000138115	-0.0222581	0.953047
HMDB04244	C05966	5Z8Z11Z13E-15S-15-HYDROPEROXYICOS	1.14.14.1	unspecific monooxygenase	CYP2C18	ENSG00000108242	NA	NA
HMDB04244	C05966	5Z8Z11Z13E-15S-15-HYDROPEROXYICOS	1.14.14.1	unspecific monooxygenase	CYP2D7	ENSG00000205702	NA	NA
HMDB04244	C05966	5Z8Z11Z13E-15S-15-HYDROPEROXYICOS	1.14.14.1	unspecific monooxygenase	CYP2D6	ENSG00000100197	NA	NA
HMDB04244	C05966	5Z8Z11Z13E-15S-15-HYDROPEROXYICOS	1.14.14.1	unspecific monooxygenase	CYP2F1	ENSG00000197446	0.0695407	0.889488
HMDB04244	C05966	5Z8Z11Z13E-15S-15-HYDROPEROXYICOS	1.14.14.1	unspecific monooxygenase	CYP2J2	ENSG00000134716	0.346658	0.286707
HMDB04244	C05966	5Z8Z11Z13E-15S-15-HYDROPEROXYICOS	1.14.14.1	unspecific monooxygenase	CYP3A5	ENSG00000106258	0.213319	0.146814
HMDB04244	C05966	5Z8Z11Z13E-15S-15-HYDROPEROXYICOS	1.14.14.1	unspecific monooxygenase	CYP4B1	ENSG00000142973	-2.02685	3.86073e-06
HMDB04244	C05966	5Z8Z11Z13E-15S-15-HYDROPEROXYICOS	1.14.14.1	unspecific monooxygenase	CYP4Z1	ENSG00000186160	-0.328677	0.493977
HMDB04244	C05966	5Z8Z11Z13E-15S-15-HYDROPEROXYICOS	1.14.14.1	unspecific monooxygenase	CYP4X1	ENSG00000186377	-0.120812	0.786088
HMDB04244	C05966	5Z8Z11Z13E-15S-15-HYDROPEROXYICOS	1.14.14.1	unspecific monooxygenase	CYP2S1	ENSG00000167600	NA	NA
HMDB04244	C05966	5Z8Z11Z13E-15S-15-HYDROPEROXYICOS	1.14.14.1	unspecific monooxygenase	CYP4F11	ENSG00000171903	0.47039	0.285253
HMDB04244	C05966	5Z8Z11Z13E-15S-15-HYDROPEROXYICOS	1.14.14.1	unspecific monooxygenase	CYP3A43	ENSG00000021461	1.38144	9.91706e-05
HMDB04244	C05966	5Z8Z11Z13E-15S-15-HYDROPEROXYICOS	1.14.14.1	unspecific monooxygenase	CYP4F12	ENSG00000186204	0.189173	0.709649
HMDB11135	C05356	6E8Z11Z14Z-5S-5-HYDROPEROXYCOSA-6	1.11.1.9	glutathione peroxidase	GPX6	ENSG00000198704	-0.402379	0.429672
HMDB11135	C05356	6E8Z11Z14Z-5S-5-HYDROPEROXYCOSA-6	1.11.1.9	glutathione peroxidase	GPX1	ENSG00000233276	-0.0503863	0.891024
HMDB11135	C05356	6E8Z11Z14Z-5S-5-HYDROPEROXYCOSA-6	1.11.1.9	glutathione peroxidase	GPX2	ENSG00000176153	1.05465	0.0349893
HMDB11135	C05356	6E8Z11Z14Z-5S-5-HYDROPEROXYCOSA-6	1.11.1.9	glutathione peroxidase	GPX3	ENSG00000211445	-0.431164	0.0946965
HMDB11135	C05356	6E8Z11Z14Z-5S-5-HYDROPEROXYCOSA-6	1.11.1.9	glutathione peroxidase	GPX5	ENSG00000224586	NA	NA
HMDB11135	C05356	6E8Z11Z14Z-5S-5-HYDROPEROXYCOSA-6	1.11.1.9	glutathione peroxidase	GPX7	ENSG00000116157	-0.376336	0.269614
HMDB11135	C05356	6E8Z11Z14Z-5S-5-HYDROPEROXYCOSA-6	1.11.1.9	glutathione peroxidase	GPX8	ENSG00000164294	0.461876	0.13506
HMDB11135	C05356	6E8Z11Z14Z-5S-5-HYDROPEROXYCOSA-6	1.13.11.34	arachidonate 5-lipoxygenase	ALOX5	ENSG00000012779	-0.721615	0.156382
HMDB04243	C05965	5Z8Z10E14Z-12S-12-HYDROPEROXYICOS	1.13.11.31	arachidonate 12-lipoxygenase	ALOX12	ENSG00000108839	0.0543761	0.867884
HMDB01539	C03626	CPD-596	3.5.3.18	dimethylargininase	DDAH2	ENSG00000213722	-0.184948	0.65394
HMDB01539	C03626	CPD-596	3.5.3.18	dimethylargininase	DDAH1	ENSG00000153904	-0.161814	0.651142
HMDB03876	C04742	CPD66-55	1.11.1.9	glutathione peroxidase	GPX6	ENSG00000198704	-0.402379	0.429672
HMDB03876	C04742	CPD66-55	1.11.1.9	glutathione peroxidase	GPX1	ENSG00000233276	-0.0503863	0.891024
HMDB03876	C04742	CPD66-55	1.11.1.9	glutathione peroxidase	GPX2	ENSG00000176153	1.05465	0.0349893
HMDB03876	C04742	CPD66-55	1.11.1.9	glutathione peroxidase	GPX3	ENSG00000211445	-0.431164	0.0946965
HMDB03876	C04742	CPD66-55	1.11.1.9	glutathione peroxidase	GPX5	ENSG00000224586	NA	NA
HMDB03876	C04742	CPD66-55	1.11.1.9	glutathione peroxidase	GPX7	ENSG00000116157	-0.376336	0.269614
HMDB03876	C04742	CPD66-55	1.11.1.9	glutathione peroxidase	GPX8	ENSG00000164294	0.461876	0.13506
